# Supplementary material for: Role of Bacteria-Derived Flavins in Plant Growth Promotion and Phytochemical Accumulation in Leafy Vegetables
Source: Int J Mol Sci. 2023 Aug 28;24(17):13311. doi: 10.3390/ijms241713311 (PMC10488295; doi:10.3390/ijms241713311)
Supplement: Supplementary file 1 [file ijms-24-13311-s001.zip]

Archive with 1 entries (1 files):
- ijms-2559931-supplementary.pdf
